# Supplementary material for: Melanoma with in-frame deletion of MAP2K1: a distinct molecular subtype of cutaneous melanoma mutually exclusive from BRAF, NRAS, and NF1 mutations
Source: Mod Pathol. 2020 Jun 1;33(12):2397–406. doi: 10.1038/s41379-020-0581-5 (PMC7685971; doi:10.1038/s41379-020-0581-5)
Supplement: Supplementary file 3 — Supplemental Table 2 [file 41379_2020_581_MOESM3_ESM.xlsx]

## Sheet: Sheet1
Supplemental Table 2. Liquid biopsy results with available paired specimens (grey). Matching genomic alterations are in bold. The MAP2K1 alterations identified in cases 4 and 5 are variants of uncertain significance.
Patient	Blood/F1L results†	Prior paired specimen results (if available)
	Short variants (% reads)	Specimen type/testing	Short variants	Copy number alterations	Rearrangements	Time of liquid biopsy
1	MAP2K1 p.E102_I103del (3.86) TERT promoter -146C>T (1.48)
2	NRAS p.Q61R (0.50) MAP2K1 p.P124S (0.48) BRCA2 p.P2532L (1.10)	Liver metastasis/F1CDx	NRAS p.Q61R MAP2K1 p.P124S BRCA2 p.P2532L TERT promoter -146C>T TET2 p.R1465*			3 months prior to tissue biopsy
3	BRAF p.V600E (28.94) MAP2K1 p.C121S (0.11) TERT promoter -139_-138CC>TT (7.33) KRAS p.G12R (3.59) NRAS: p.G12D (1.43), p.Q61H (0.47), p.Q61K (0.15) CTNNB1: p.S33F (0.53),p.G34R (0.51), p.S37F (0.50), p.S45F (0.49) GNAS p.R201C (0.12)	Distant lymph node metastasis/F1CDx	BRAF p.V600E TERT promoter -139_-138CC>TT KDR p.R1032Q MLL3 p.R1481* RUNX1T1 p.E238K FBXW7 splice site 986-1G>A PTCH1 splice site 395-1G>A SPTA1 E671*	CCND1/FGF4/FGF3/FGF19/EMSY amp		13 months following tissue biopsy
4	IDH1 p.R132C (23.87) NRAS p.Q61L (17.63) TP53 p.P142L (10.31) TERT promoter -124C>T (9.61) GNAQ p.Q209P (7.17) EZH2 p.Y646S (0.36) MAP2K1 p.K48R (0.21)
5	MAP2K1 p.P89T (0.25)
†No CNAs or rearrangements were detected by liquid biopsy in these cases
