# Supplementary material for: Melanoma with in-frame deletion of MAP2K1: a distinct molecular subtype of cutaneous melanoma mutually exclusive from BRAF, NRAS, and NF1 mutations
Source: Mod Pathol. 2020 Jun 1;33(12):2397–406. doi: 10.1038/s41379-020-0581-5 (PMC7685971; doi:10.1038/s41379-020-0581-5)
Supplement: Supplementary file 5 — Supplemental Table 4 [file 41379_2020_581_MOESM5_ESM.xlsx]

## Sheet: Sheet1
Supplemental Table 4. Comprehensive genomic profiling results in melanoma with MAP2K1 in-frame deletion, to include short variants, copy number alterations, and rearrangements. Predicted pathogenicity is separated into columns, including known, likely, and unknown short variants, and known, unknown, and ambiguous copy number alterations (CNAs). For each short variant, allele frequency and read co…
Known Short Variants (allele frequency, read count)	Likely Short Variants	Unknown Short Variants	Known CNAs (copy # count, exons involved)	Unknown CNAs	Ambiguous CNAs	Rearrangements
MAP2K1:NM_002755:c.303_308delGGAGAT_p.E102_I103del(0.0604,629), ERBB4:NM_005235:c.316C>T_p.R106C(0.0915,765)	ATR:NM_001184:c.4587delT_p.P1530fs*27(0.0546,696)	CEBPA:NM_004364:c.529G>C_p.G177R(0.4133,150), APC:NM_000038:c.3288G>C_p.Q1096H(0.0803,623), PDGFRA:NM_006206:c.2936G>A_p.R979H(0.4568,475), ZNF703:NM_025069:c.539C>T_p.S180F(0.1399,293), DOT1L:NM_032482:c.3923C>G_p.P1308R(0.4764,254), NOTCH3:NM_000435:c.539C>T_p.S180F(0.0909,275), PBRM1:NM_018313:c.4065_4066GG>AC_p.E1356Q(0.0763,511), FLT3:NM_004119:c.1751C>T_p.S584F(0.5492,661), GNAS:NM_080425:c…				APC (NM_000038) exon 16 deletion
MAP2K1:NM_002755:c.303_308delGGAGAT_p.E102_I103del(0.0974,1756), TERT:NM_198253:c.-146C>T_p.promoter -146C>T(0.0949,137), TP53:NM_000546:c.528C>G_p.C176W(0.0105,1147)	APC:NM_000038:c.2926A>T_p.R976*(0.0589,1103)	NKX2-1:NM_001079668:c.29G>A_p.R10Q(0.5025,1182), INPP4B:NM_003866:c.2077G>A_p.A693T(0.4792,914), CBL:NM_005188:c.127_128insACC_p.H42_L43insH(0.26,1096)
MAP2K1:NM_002755:c.303_308delGGAGAT_p.E102_I103del(0.4372,1743)	BAP1:NM_004656:c.173_189delCCCGGCGAAAGGTCTCT_p.S58fs*5(0.7707,593)	BRCA2:NM_000059:c.4643A>C_p.E1548A(0.5223,1009), WHSC1L1:NM_023034:c.1636T>C_p.S546P(0.5032,773), NTRK1:NM_002529:c.53G>A_p.G18E(0.4879,990), CBL:NM_005188:c.1382_1383insTGA_p.D460_E461insD(0.2089,1747), FBXW7:NM_033632:c.431C>T_p.T144M(0.4954,1094), MTOR:NM_004958:c.5957C>T_p.A1986V(0.4726,1187), MRE11A:NM_005590:c.112G>T_p.V38L(0.6435,934)
MAP2K1:NM_002755:c.304_309delGAGATC_p.E102_I103del(0.6836,2348), TERT:NM_198253:c.-146C>T_p.promoter -146C>T(0.4662,133), KDR:NM_002253:c.3095G>A_p.R1032Q(0.4852,1113), FGFR2:NM_000141:c.2329G>A_p.E777K(0.1846,1430)	ATM:NM_000051:c.8419-1_8419GG>AA_p.splice site 8419-1_8419GG>AA(0.4231,442)	POLE:NM_006231:c.970C>T_p.P324S(0.3854,1043), PARK2:NM_004562:c.110C>T_p.P37L(0.4993,1372), DAXX:NM_001350:c.1162G>A_p.E388K(0.3514,1497), FGFR2:NM_000141:c.1319C>T_p.S440F(0.1918,1241)
MAP2K1:NM_002755:c.303_308delGGAGAT_p.E102_I103del(0.47,592)		PDGFRB:NM_002609:c.2326G>A_p.D776N(0.52,312), GATA2:NM_032638:c.481C>G_p.P161A(0.23,414), KDR:NM_002253:c.1615G>A_p.G539R(0.27,266), TOP1:NM_003286:c.2051T>C_p.V684A(0.54,413), JAK3:NM_000215:c.472G>A_p.E158K(0.33,258)	IGF1R_amplification(8,exons 20 of 21), CDKN2A_loss(0,exons 5 of 5), CDKN2B_loss(0,exons 5 of 5)	RUNX1_amplification(8,exons 9 of 9), BLM_amplification(7,exons 21 of 21), RAD51B_amplification(7,exons 12 of 12), FANCM_amplification(7,exons 23 of 23), FANCI_amplification(7,exons 34 of 37), RAD51_amplification(7,exons 10 of 10), IDH2_amplification(7,exons 11 of 11), BACH1_amplification(8,exons 5 of 5), ERG_amplification(8,exons 10 of 10), TSHR_amplification(7,exons 11 of 11), NTRK3_amplificatio…	NKX2-1_amplification(7,exons 5 of 5), NFKBIA_amplification(7,exons 6 of 6), BCL2L2_amplification(7,exons 5 of 5), FGF7_amplification(7,exons 3 of 3), MAP2K1_amplification(8,exons 11 of 11)
MAP2K1:NM_002755:c.303_308delGGAGAT_p.E102_I103del(0.58,1257), EPHA6:NM_001080448:c.1219G>A_p.E407K(0.42,633), TERT:NM_198253:c.-146C>T_p.promoter -146C>T(0.46,24)	RB1:NM_000321:c.1961-2A>G_p.splice site 1961-2A>G(0.8,305)	RUNX1:NM_001754:c.1199C>T_p.S400L(0.46,550), GRIN2A:NM_000833:c.4033C>T_p.P1345S(0.4,635), SNCAIP:NM_005460:c.1943C>T_p.S648F(0.46,789), MLL:NM_005933:c.3536T>C_p.F1179S(0.42,576), CREBBP:NM_004380:c.5933A>G_p.N1978S(0.47,515), PREX2:NM_024870:c.4709G>A_p.G1570E(0.48,642), APC:NM_000038:c.7579G>A_p.D2527N(0.47,814), KDR:NM_002253:c.1033G>A_p.G345R(0.8,344), STK11:NM_000455:c.277G>A_p.A93T(0.47,51…		HSD3B1_amplification(8,exons 3 of 3), NOTCH2_amplification(8,exons 34 of 34)
MAP2K1:NM_002755:c.303_308delGGAGAT_p.E102_I103del(0.15,517)		DOT1L:NM_032482:c.3799C>T_p.L1267F(0.47,159), PIK3C2G:NM_004570:c.1391G>C_p.G464A(0.5,276), MRE11A:NM_005590:c.1727G>A_p.R576Q(0.46,401), DICER1:NM_030621:c.20A>G_p.Q7R(0.48,311), MRE11A:NM_005590:c.107C>T_p.T36M(0.45,364), TERT:NM_198253:c.-96C>T_p.promoter -96C>T(0.18,39), KEAP1:NM_012289:c.418G>A_p.A140T(0.5,268), RUNX1T1:NM_001198631:c.3G>A_p.M1I(0.09,359), POLE:NM_006231:c.2090C>G_p.P697R(0.…
MAP2K1:NM_002755:c.303_308delGGAGAT_p.E102_I103del(0.79,1129), CDH2:NM_001792:c.1840G>A_p.E614K(0.69,420)		SF3B1:NM_012433:c.2792A>G_p.Q931R(0.23,620), MAP3K1:NM_005921:c.2816C>G_p.S939C(0.53,287), SPTA1:NM_003126:c.6524A>C_p.E2175A(0.39,773), RAD50:NM_005732:c.56A>G_p.D19G(0.13,483), AR:NM_000044:c.2062G>A_p.A688T(0.44,415), NSD1:NM_022455:c.3182G>A_p.S1061N(0.13,642), NTRK1:NM_002529:c.1040G>A_p.R347H(0.43,650), FANCL:NM_018062:c.661C>T_p.R221W(0.34,423), RAD51L3:NM_001142571:c.494G>A_p.R165H(0.13,5…	CDKN2A_loss(0,exons 5 of 5), CDKN2B_loss(0,exons 2 of 5)	FANCE_amplification(7,exons 10 of 10), HLA-B_amplification(7,exons 7 of 7), NOTCH4_amplification(7,exons 30 of 30), DDR1_amplification(7,exons 18 of 18), IRF4_amplification(7,exons 8 of 8), DAXX_amplification(7,exons 8 of 8), VEGFA_amplification(7,exons 8 of 8), CDKN1A_amplification(7,exons 2 of 2), HLA-A_amplification(7,exons 8 of 8), TNF_amplification(7,exons 4 of 4), HLA-C_amplification(7,exon…	CCND3_amplification(7,exons 5 of 5)
MAP2K1:NM_002755:c.303_308delGGAGAT_p.E102_I103del(0.44,1936)		ZBTB2:NM_020861:c.1413G>T_p.Q471H(0.42,1032), ZBTB2:NM_020861:c.778G>T_p.G260*(0.5,802), ZBTB2:NM_020861:c.299A>C_p.K100T(0.46,959), ZBTB2:NM_020861:c.451G>C_p.A151P(0.48,868), GRM3:NM_000840:c.2053C>G_p.P685A(0.31,1338), FAM123B:NM_152424:c.171G>T_p.M57I(0.3,1345), KDM5C:NM_004187:c.3758C>T_p.P1253L(0.33,655), ZBTB2:NM_020861:c.1091A>G_p.E364G(0.47,891), PHLPP2:NM_015020:c.2371A>G_p.M791V(0.48,9…
MAP2K1:NM_002755:c.303_308delGGAGAT_p.E102_I103del(0.5821,926), PTEN:NM_000314:c.380G>A_p.G127E(0.4806,516), CDKN2A:NM_000077:c.330G>A_p.W110*(0.4005,392), LRP1B:NM_018557:c.1432G>A_p.D478N(0.2449,686), ARID1A:NM_006015:c.5965C>T_p.R1989*(0.2957,558), TERT:NM_198253:c.-125_-124CC>TT_p.promoter -125_-124CC>TT(0.1923,26)		BRCA2:NM_000059:c.8507C>T_p.S2836F(0.4597,533), KDM5A:NM_001042603:c.4815T>A_p.D1605E(0.5294,425), ARID1B:NM_017519:c.983_985delGAG_p.G328del(0.3355,301), NTRK2:NM_006180:c.2491_2492CC>TT_p.P831L(0.362,337), TAF1:NM_138923:c.4567C>T_p.P1523S(0.2694,464), PAK3:NM_002578:c.169G>A_p.D57N(0.2566,452), AR:NM_000044:c.2410G>A_p.E804K(0.301,495), MAP2K4:NM_003010:c.706C>T_p.L236F(0.2208,308), ROS1:NM_00…
MAP2K1:NM_002755:c.303_308delGGAGAT_p.E102_I103del(0.654,1656), TERT:NM_198253:c.-146C>T_p.promoter -146C>T(0.5556,18), GRM3:NM_000840:c.53G>A_p.G18E(0.4608,1109), PIK3C2G:NM_004570:c.3691G>A_p.E1231K(0.3129,767)	ARID1B:NM_017519:c.2226_2227delTC_p.P743fs*6(0.4013,917)	PIK3C2G:NM_004570:c.2504_2506TCA>CC_p.I835fs*23(0.3542,751), NUP93:NM_014669:c.1749T>G_p.I583M(0.3798,1019), FANCM:NM_020937:c.2859A>C_p.K953N(0.6063,1369), ARID1B:NM_017519:c.416G>A_p.S139N(0.4888,581), DAXX:NM_001350:c.1271C>T_p.S424F(0.5974,847), HGF:NM_000601:c.973C>T_p.P325S(0.4394,1056), CDH2:NM_001792:c.736C>T_p.Q246*(0.444,500), FLT4:NM_002020:c.2218G>A_p.E740K(0.3177,513), CDK12:NM_01650…	CDKN2A_loss(0,exons 2 of 5)
MAP2K1:NM_002755:c.313_318delCCCGCA_p.P105_A106del(0.0505,1682), TERT:NM_198253:c.-124C>T_p.promoter -124C>T(0.0805,236)		MLL2:NM_003482:c.6568C>T_p.P2190S(0.0517,1005), NOTCH3:NM_000435:c.5501G>A_p.R1834Q(0.4992,1234), MLH1:NM_000249:c.1852_1853AA>GC_p.K618A(0.5024,1053), RET:NM_020975:c.3113C>T_p.T1038I(0.5088,1018)
MAP2K1:NM_002755:c.313_318delCCCGCA_p.P105_A106del(0.0518,734), EZH2:NM_004456:c.1936T>A_p.Y646N(0.1074,605), RAC1:NM_006908:c.85C>T_p.P29S(0.1051,571), SNCAIP:NM_005460:c.2554G>A_p.E852K(0.0288,659), TERT:NM_198253:c.-146C>T_p.promoter -146C>T(0.0809,136)		PTCH1:NM_000264:c.3947A>G_p.Y1316C(0.4963,538), CBL:NM_005188:c.274T>C_p.Y92H(0.0633,663), SNCAIP:NM_005460:c.4G>A_p.E2K(0.0526,570), PIK3C2B:NM_002646:c.3122G>C_p.S1041T(0.4991,535)
MAP2K1:NM_002755:c.313_318delCCCGCA_p.P105_A106del(0.36,1527), TET2:NM_001127208:c.3656A>G_p.H1219R(0.02,722), BCL2:NM_000633:c.103G>A_p.V35M(0.44,402)		BRIP1:NM_032043:c.689C>T_p.S230L(0.47,644), RUNX1T1:NM_001198631:c.497A>C_p.H166P(0.17,689), TSC1:NM_000368:c.2813G>A_p.R938K(0.11,818), PIK3CG:NM_002649:c.2909G>A_p.G970E(0.1,889), MAP3K13:NM_004721:c.2212G>A_p.E738K(0.37,912), MYD88:NM_001172568:c.119T>C_p.M40T(0.31,714), FAT3:NM_001008781:c.11201G>A_p.R3734H(0.43,712), MAP2K1:NM_002755:c.313_318delCCCGCA_p.P105_A106del(0.36,1527), MLL:NM_00593…	CDKN2A_loss(0,exons 5 of 5), CDKN2B_loss(0,exons 5 of 5)	FANCI_amplification(7,exons 37 of 37), IDH2_amplification(7,exons 11 of 11), NTRK3_amplification(7,exons 20 of 20), BLM_amplification(7,exons 21 of 21)	FGF7_amplification(7,exons 3 of 3), MAP2K1_amplification(7,exons 11 of 11), IGF1R_amplification(7,exons 21 of 21)
MAP2K1:NM_002755:c.313_318delCCCGCA_p.P105_A106del(0.68,1304), TERT:NM_198253:c.-146C>T_p.promoter -146C>T(0.38,34), LRP1B:NM_018557:c.13679C>T_p.P4560L(0.39,566)	CDKN2A:NM_000077:c.112_115delCCCA_p.P38fs*14(0.79,420)	DAXX:NM_001350:c.1835C>T_p.S612F(0.57,2122), PREX2:NM_024870:c.3597A>T_p.E1199D(0.38,576), FOXP1:NM_032682:c.1925C>T_p.P642L(0.4,794), BAP1:NM_004656:c.1100C>T_p.A367V(0.43,822), NOTCH3:NM_000435:c.646G>A_p.G216S(0.45,723), APC:NM_000038:c.1919G>A_p.R640Q(0.21,677), TEK:NM_000459:c.3227G>A_p.R1076Q(0.86,322), MDM2:NM_002392:c.938C>T_p.S313L(0.26,695), SOX9:NM_000346:c.392A>G_p.H131R(0.42,574), BM…	MITF_amplification(9,exons 13 of 13), GNAS_amplification(9,exons 13 of 15), MCL1_amplification(10,exons 5 of 5), ARFRP1_amplification(9,exons 6 of 6), AKT3_amplification(8,exons 14 of 14), AURKA_amplification(9,exons 8 of 8)	IRF4_amplification(8,exons 8 of 8), HSD3B1_amplification(17,exons 3 of 3), CDKN1A_amplification(8,exons 2 of 2), DDR1_amplification(8,exons 18 of 18), FANCE_amplification(8,exons 10 of 10), NOTCH2_amplification(30,exons 34 of 34), TNF_amplification(8,exons 4 of 4), NOTCH4_amplification(8,exons 30 of 30), DAXX_amplification(8,exons 8 of 8)	CCND3_amplification(8,exons 5 of 5)	NOTCH2 truncation
MAP2K1:NM_002755:c.313_318delCCCGCA_p.P105_A106del(0.42,1623), TERT:NM_198253:c.-146C>T_p.promoter -146C>T(0.28,25), EPHA3:NM_005233:c.709G>A_p.E237K(0.29,1005)	PRKAR1A:NM_212472:c.770-1G>A_p.splice site 770-1G>A(0.44,789)	ERBB3:NM_001982:c.3529C>A_p.L1177I(0.43,747), BAP1:NM_004656:c.1931C>T_p.A644V(0.49,718), FGF23:NM_020638:c.562G>A_p.D188N(0.21,591), APC:NM_000038:c.7588C>T_p.R2530W(0.57,883), IRS2:NM_003749:c.88a>G_p.S30G(0.49,458), TEK:NM_000459:c.2620G>A_p.E874K(0.45,700), TNKS:NM_003747:c.3524A>G_p.N1175S(0.59,1006), BRCA2:NM_000059:c.5495C>T_p.S1832F(0.3,1393), RUNX1T1:NM_001198631:c.445C>T_p.R149C(0.37,77…
MAP2K1:NM_002755:c.313_318delCCCGCA_p.P105_A106del(0.4265,987), TERT:NM_198253:c.-124C>T_p.promoter -124C>T(0.2812,64)	SETD2:NM_014159:c.1320T>A_p.Y440*(0.1744,883)	INSR:NM_000208:c.1175C>T_p.S392L(0.3348,675), IRS2:NM_003749:c.2105_2106insCGT_p.V702_P703insV(0.6393,499), C11orf30:NM_020193:c.2459A>C_p.E820A(0.2821,911), PARK2:NM_004562:c.1265A>G_p.H422R(0.7118,569), SETD2:NM_014159:c.6703G>C_p.V2235L(0.5765,1006), PIK3C2G:NM_004570:c.3097G>A_p.D1033N(0.4131,673), CDH5:NM_001795:c.329G>A_p.R110Q(0.5736,870), SETD2:NM_014159:c.7528C>T_p.R2510C(0.3502,731), AX…	CDKN2B_loss(0,exons 5 of 5), MYC_amplification(7,exons 5 of 5), CDKN2A_loss(0,exons 4 of 5)	RUNX1T1_amplification(7,exons 15 of 15), ARID1B_loss(0,exons 15 of 20), PREX2_amplification(7,exons 41 of 41), NBN_amplification(7,exons 16 of 16)
MAP2K1:NM_002755:c.313_318delCCCGCA_p.P105_A106del(0.3103,970), DNMT3A:NM_022552:c.700G>A_p.G234R(0.6317,687)		FAT1:NM_005245:c.12288A>C_p.E4096D(0.4682,1211), PNRC1:NM_006813:c.455C>T_p.A152V(0.4563,469), SMARCD1:NM_003076:c.336G>T_p.Q112H(0.6025,639), MEN1:NM_130801:c.956G>A_p.R319Q(0.403,464), NTRK1:NM_002529:c.53G>A_p.G18E(0.4143,502), TRRAP:NM_003496:c.4103C>T_p.A1368V(0.1196,769), EGFR:NM_005228:c.1831G>A_p.A611T(0.4715,1175), SH2B3:NM_005475:c.794G>A_p.R265Q(0.1733,704)	PTEN_loss(0,exons 9 of 9), CDKN2B_loss(0,exons 5 of 5), CDKN2A_loss(0,exons 5 of 5)
MAP2K1:NM_002755:c.313_318delCCCGCA_p.P105_A106del(0.3185,1300), TERT:NM_198253:c.-146C>T_p.promoter -146C>T(0.2333,30)		DDR1:NM_001954:c.752C>T_p.P251L(0.4936,1475), MAP3K1:NM_005921:c.1417T>C_p.S473P(0.123,878), CREBBP:NM_004380:c.5831C>G_p.A1944G(0.4816,598), ATRX:NM_000489:c.3253G>A_p.G1085R(0.1426,961), MLH1:NM_000249:c.1538T>C_p.I513T(0.5388,787), CDK12:NM_016507:c.1765C>T_p.H589Y(0.3418,1059), ZNF217:NM_006526:c.1817C>T_p.A606V(0.5059,1358), CUL3:NM_003590:c.979G>T_p.A327S(0.3383,1067), SDHC:NM_001035511:c.4…	CDKN2A_loss(0,exons 5 of 5), CDKN2B_loss(0,exons 5 of 5)
MAP2K1:NM_002755:c.171_185delGCAGAAGGTGGGAGA_p.Q58_E62del(0.4781,1782), TERT:NM_198253:c.-146C>T_p.promoter -146C>T(0.3095,126), TP53:NM_000546:c.743G>A_p.R248Q(0.0129,1086)		RET:NM_020975:c.2081G>A_p.R694Q(0.5254,1241), MAP3K13:NM_004721:c.1942A>G_p.M648V(0.4993,1378), CARD11:NM_032415:c.2947G>A_p.V983M(0.4067,1109)	CDKN2A_loss(0,exons 5 of 5), CDKN2B_loss(0,exons 5 of 5)
MAP2K1:NM_002755:c.173_187delAGAAGGTGGGAGAAC_p.Q58_E62del(0.34,709), PBRM1:NM_018313:c.2335C>T_p.Q779*(0.46,632), LRP1B:NM_018557:c.7657C>T_p.R2553*(0.11,594), ERBB4:NM_005235:c.1354G>A_p.E452K(0.12,666)	ARID1A:NM_006015:c.2420-2A>G_p.splice site 2420-2A>G(0.32,478), RAD51C:NM_058216:c.577C>T_p.R193*(0.51,449)	FLT3:NM_004119:c.1403C>T_p.S468L(0.28,544), LTK:NM_002344:c.1496C>T_p.P499L(0.17,363), FAS:NM_000043:c.749G>A_p.R250Q(0.19,597), TSHR:NM_000369:c.1236G>A_p.M412I(0.31,580), CDH5:NM_001795:c.328C>T_p.R110W(0.26,710), MLL2:NM_003482:c.4193C>T_p.S1398L(0.32,553), NOTCH3:NM_000435:c.2224C>T_p.P742S(0.51,320), MLL3:NM_170606:c.1107G>C_p.M369I(0.11,325), ERBB2:NM_004448:c.623G>A_p.S208N(0.48,725), ARFR…	MYC_amplification(7,exons 5 of 5), CDK4_amplification(7,exons 7 of 7), CDKN2A_loss(0,exons 5 of 5), CDKN2B_loss(0,exons 5 of 5), MITF_amplification(9,exons 13 of 13)	NUDT1_amplification(7,exons 4 of 4), RAC1_amplification(7,exons 7 of 7), RPA1_amplification(7,exons 17 of 17), PRKDC_amplification(7,exons 77 of 86), RUNX1T1_amplification(7,exons 15 of 15), NFE2L2_amplification(9,exons 5 of 5), NBN_amplification(7,exons 15 of 16)
MAP2K1:NM_002755:c.171_185delGCAGAAGGTGGGAGA_p.Q58_E62del(0.49,854), LRP1B:NM_018557:c.2482G>A_p.E828K(0.36,420), CDKN2A:NM_000077:c.238C>T_p.R80*(0.63,346), TERT:NM_198253:c.-146C>T_p.promoter -146C>T(0.54,41)	EPHB1:NM_004441:c.964G>A_p.V322I(0.49,414)	LRP1B:NM_018557:c.7328G>A_p.R2443H(0.42,331), FANCL:NM_018062:c.514C>A_p.P172T(0.14,563), BRCA2:NM_000059:c.7625C>T_p.T2542M(0.24,349), NTRK1:NM_002529:c.1222G>A_p.V408M(0.44,608), KDM6A:NM_021140:c.1402T>C_p.C468R(0.36,230), PARK2:NM_004562:c.1289G>A_p.G430D(0.33,247), IKBKE:NM_014002:c.1345G>A_p.V449M(0.35,468), PTPRD:NM_002839:c.5356G>A_p.E1786K(0.58,404), GATA2:NM_032638:c.481C>G_p.P161A(0.47…		CHD2_amplification(8,exons 39 of 39), IDH2_amplification(8,exons 11 of 11), FANCI_amplification(8,exons 37 of 37), BLM_amplification(8,exons 21 of 21), NTRK3_amplification(8,exons 20 of 20), CBFB_amplification(7,exons 5 of 6)	IGF1R_amplification(8,exons 21 of 21), BCL2A1_amplification(8,exons 3 of 3)	FANCA rearrangement
MAP2K1:NM_002755:c.173_187delAGAAGGTGGGAGAAC_p.Q58_E62del(0.2821,1053), EPHA7:NM_004440:c.2560C>T_p.R854C(0.2444,671), TERT:NM_198253:c.-124C>T_p.promoter -124C>T(0.5,130)		PHLPP2:NM_015020:c.2062G>A_p.A688T(0.1402,528), CDK12:NM_016507:c.1603C>T_p.P535S(0.2103,447), KDM5A:NM_001042603:c.4258C>A_p.P1420T(0.4839,558), FAT1:NM_005245:c.2641C>T_p.R881C(0.5091,772), FANCL:NM_018062:c.288G>T_p.K96N(0.5674,601), BTK:NM_000061:c.302C>T_p.P101L(0.431,297), STAT4:NM_003151:c.115G>A_p.E39K(0.2462,650), ARID2:NM_152641:c.2556G>T_p.Q852H(0.4752,787), MITF:NM_006722:c.832_833AA>…	RICTOR_amplification(10,exons 39 of 39), CDKN2A_loss(0,exons 5 of 5), FGF10_amplification(10,exons 3 of 3), CDKN2B_loss(0,exons 5 of 5)	SDHA_amplification(10,exons 15 of 15)
MAP2K1:NM_002755:c.173_187delAGAAGGTGGGAGAAC_p.Q58_E62del(0.8053,2152), TERT:NM_198253:c.-124C>T_p.promoter -124C>T(0.7083,48)		GRIN2A:NM_000833:c.2953C>T_p.P985S(0.3586,1004), PIK3CG:NM_002649:c.322G>A_p.E108K(0.3881,974), HGF:NM_000601:c.1024G>A_p.E342K(0.3432,609), LRP1B:NM_018557:c.5932G>A_p.E1978K(0.3505,659), PTPRD:NM_002839:c.2474G>A_p.G825E(0.3786,737), PAK7:NM_020341:c.1000G>A_p.D334N(0.5359,1004), GRIN2A:NM_000833:c.3676G>A_p.G1226S(0.3581,1254), GRIN2A:NM_000833:c.3544G>A_p.D1182N(0.3758,1192), CARD11:NM_032415…	CDKN2B_loss(0,exons 5 of 5), CDKN2A_loss(0,exons 5 of 5)
MAP2K1:NM_002755:c.173_187delAGAAGGTGGGAGAAC_p.Q58_E62del(0.3488,1359), TERT:NM_198253:c.-146C>T_p.promoter -146C>T(0.4333,30), EZH2:NM_004456:c.1936T>C_p.Y646H(0.4018,764)	SETD2:NM_014159:c.7624G>T_p.E2542*(0.4162,865)	MED12:NM_005120:c.6359_6360insCCAGCAGCAACA_p.Q2119_Q2120insHQQQ(0.6701,582), JAK3:NM_000215:c.1985_1986GG>AA_p.G662E(0.4079,657), CRBN:NM_016302:c.313C>T_p.Q105*(0.4418,1159), KDM5A:NM_001042603:c.1058G>A_p.G353E(0.4057,801), ERBB4:NM_005235:c.3911G>C_p.R1304P(0.389,1000), PRKDC:NM_006904:c.5297T>C_p.L1766P(0.4773,748), NSD1:NM_022455:c.2225C>T_p.P742L(0.392,1051), PDCD1LG2:NM_025239:c.478G>A_p.V…	CDKN2A_loss(0,exons 5 of 5), CDKN2B_loss(0,exons 5 of 5)
MAP2K1:NM_002755:c.306_311delGATCAA_p.I103_K104del(0.2119,892)		MED12:NM_005120:c.4516C>A_p.Q1506K(0.2274,708), GATA4:NM_002052:c.1078G>C_p.E360Q(0.4422,536), NT5C2:NM_001134373:c.1562G>A_p.R521Q(0.4421,708), PDGFRA:NM_006206:c.599C>G_p.T200S(0.5916,688), RICTOR:NM_152756:c.2719C>T_p.R907C(0.4662,266), NOTCH3:NM_000435:c.509A>G_p.H170R(0.7076,537), FGFR4:NM_022963:c.502G>A_p.V168I(0.5074,743), MAP3K13:NM_004721:c.178G>A_p.V60M(0.4266,797), SMO:NM_005631:c.869…	FGF4_amplification(11,exons 3 of 3), GNAS_amplification(19,exons 15 of 15), EMSY_amplification(9,exons 20 of 20), ZNF217_amplification(12,exons 4 of 4), SRC_amplification(9,exons 11 of 11), CCND1_amplification(11,exons 5 of 5), ARFRP1_amplification(15,exons 6 of 6), FGF19_amplification(11,exons 3 of 3), FGF3_amplification(11,exons 3 of 3), BCL2L1_amplification(9,exons 4 of 4), AURKA_amplification…	RNF43_amplification(7,exons 9 of 9), CD79B_amplification(7,exons 6 of 6), RAD51C_amplification(7,exons 8 of 9), ASXL1_amplification(9,exons 13 of 13), SOX9_amplification(7,exons 3 of 3), BRIP1_amplification(7,exons 19 of 19), GNA13_amplification(7,exons 4 of 4), HNF1A_amplification(7,exons 10 of 10), SPOP_amplification(7,exons 9 of 9), PRKAR1A_amplification(7,exons 10 of 10), TBX3_amplification(7…
MAP2K1:NM_002755:c.306_311delGATCAA_p.I103_K104del(0.43,968), MUTYH:NM_001048171:c.1145G>A_p.G382D(0.92,364), GRIN2A:NM_000833:c.3217G>A_p.E1073K(0.44,787), TERT:NM_198253:c.-124C>T_p.promoter -124C>T(0.55,33), ERBB4:NM_005235:c.1354G>A_p.E452K(0.4,524)	SLIT2:NM_004787:c.4204G>T_p.G1402*(0.21,743), PIK3R2:NM_005027:c.815+2T>C_p.splice site 815+2T>C(0.33,144)	ALK:NM_004304:c.1223C>T_p.S408F(0.5,608), GRM3:NM_000840:c.1266G>A_p.M422I(0.47,717), MED12:NM_005120:c.5019G>T_p.K1673N(0.25,395), MLL2:NM_003482:c.12745C>A_p.Q4249K(0.57,427), SDHC:NM_001035511:c.430G>C_p.E144Q(0.51,166), FAT3:NM_001008781:c.8192G>A_p.R2731K(0.28,665), TAF1:NM_138923:c.983T>C_p.I328T(0.64,571), SPTA1:NM_003126:c.6986G>C_p.G2329A(0.47,593), MAP3K1:NM_005921:c.1426G>C_p.A476P(0.0…		NOTCH2_amplification(33,exons 34 of 34), HSD3B1_amplification(33,exons 3 of 3)
MAP2K1:NM_002755:c.306_311delGATCAA_p.I103_K104del(0.57,669), TERT:NM_198253:c.-146C>T_p.promoter -146C>T(0.71,48), CDKN2A:NM_000077:c.265G>A_p.G89S(0.63,350), BRCA1:NM_007294:c.2060A>C_p.Q687P(0.47,594)		TBX3:NM_016569:c.1064C>T_p.P355L(0.25,434), RAD50:NM_005732:c.430C>T_p.L144F(0.74,481), GRM3:NM_000840:c.784G>A_p.E262K(0.12,690), BLM:NM_000057:c.4132G>A_p.G1378R(0.13,565), CDKN2A:NM_058195:c.307G>A_p.G103R(0.62,351), MAGI2:NM_012301:c.1874G>A_p.G625E(0.47,864), FANCI:NM_001113378:c.811A>G_p.I271V(0.72,514), GNAS:NM_001077490:c.1516G>A_p.G506R(0.37,519), PAX5:NM_016734:c.1001G>A_p.G334E(0.66,26…		TNF_amplification(8,exons 4 of 4), DDR1_amplification(8,exons 18 of 18), FANCE_amplification(8,exons 10 of 10), CDKN1A_amplification(8,exons 2 of 2), IRF4_amplification(8,exons 8 of 8), DAXX_amplification(8,exons 8 of 8)	VEGFA_amplification(8,exons 8 of 8), CCND3_amplification(8,exons 5 of 5)
MAP2K1:NM_002755:c.306_311delGATCAA_p.I103_K104del(0.2663,582)		KDM5A:NM_001042603:c.308C>G_p.S103C(0.3583,494), EP300:NM_001429:c.6403C>T_p.P2135S(0.0525,1237), STAT4:NM_003151:c.1337C>T_p.T446I(0.5011,457), LRP1B:NM_018557:c.5423G>A_p.G1808E(0.3091,453), NOTCH2:NM_024408:c.1804G>A_p.A602T(0.6128,563), FAT3:NM_001008781:c.10552G>A_p.V3518M(0.5361,360), SPTA1:NM_003126:c.2410G>A_p.D804N(0.2795,347), FLT1:NM_002019:c.3602C>T_p.P1201L(0.4745,411), IGF2R:NM_0008…		EP300_amplification(11,exons 31 of 31), SOX10_amplification(11,exons 5 of 5)		EP300 (NM_001429) intron 12 - exon 31 deletion
MAP2K1:NM_002755:c.306_311delGATCAA_p.I103_K104del(0.0863,649), CTNNB1:NM_001904:c.101G>T_p.G34V(0.1185,540)		DIS3:NM_001128226:c.1975C>T_p.R659*(0.5291,412), IGF2R:NM_000876:c.4720G>A_p.V1574M(0.4469,461), EPHB4:NM_004444:c.2698G>C_p.D900H(0.5101,396), HSP90AA1:NM_001017963:c.37C>T_p.P13S(0.478,295), BRCA2:NM_000059:c.9976A>T_p.K3326*(0.4788,706), FAT1:NM_005245:c.4061A>G_p.E1354G(0.4929,493)
MAP2K1:NM_002755:c.295_312delATTCATCTGGAGATCAAA_p.I99_K104del(0.3598,1662), TERT:NM_198253:c.-146C>T_p.promoter -146C>T(0.2125,80)	SETD2:NM_014159:c.1048_1049delGA_p.D350fs*2(0.1491,1160)	RB1:NM_000321:c.180A>T_p.L60F(0.1519,678), DOT1L:NM_032482:c.3674C>T_p.A1225V(0.1776,456), WHSC1:NM_133335:c.3992C>T_p.A1331V(0.5349,787), CIC:NM_015125:c.2158G>A_p.G720S(0.1525,741), RPTOR:NM_020761:c.1728_1729GG>AA_p.W576*(0.1471,700), FANCA:NM_000135:c.1036T>C_p.W346R(0.1938,578), GNAS:NM_080425:c.752G>A_p.G251D(0.1696,749), FGF23:NM_020638:c.710_711GG>AA_p.G237E(0.1659,657), HGF:NM_000601:c.9…
MAP2K1:NM_002755:c.295_312del18_p.I99_K104del(0.51,968), TERT:NM_198253:c.-146C>T_p.promoter -146C>T(0.47,19)	TET2:NM_001127208:c.2656C>T_p.Q886*(0.02,622)	IGF2R:NM_000876:c.4574A>G_p.H1525R(0.29,392), KDM5A:NM_001042603:c.680C>T_p.S227F(0.47,340), PTPRD:NM_002839:c.2443A>G_p.K815E(0.48,433), RAD54L:NM_003579:c.2194_2195insTCA_p.T732_F733>ITF(0.54,520), PTCH1:NM_000264:c.3908G>A_p.R1303H(0.53,322), PIK3C2G:NM_004570:c.67G>A_p.E23K(0.31,561), PARP4:NM_006437:c.4799_4846+6del54_p.splice site 4799_4846+6del54(0.35,375), WISP3:NM_198239:c.46C>G_p.P16A(0…	CCNE1_amplification(6,exons 10 of 10), MITF_amplification(6,exons 13 of 13)	RUNX1T1_amplification(6,exons 15 of 15), PREX2_amplification(6,exons 41 of 41), NBN_amplification(6,exons 16 of 16)
MAP2K1:NM_002755:c.295_312delATTCATCTGGAGATCAAA_p.I99_K104del(0.3043,1091), APC:NM_000038:c.6365_6366insTGC_p.A2122_C2123insA(0.4911,672), TERT:NM_198253:c.-146C>T_p.promoter -146C>T(0.44,25), PTEN:NM_000314:c.112C>T_p.P38S(0.5044,682), TP53:NM_000546:c.1024C>T_p.R342*(0.0237,716)	CDK12:NM_016507:c.1559_1561CAT>TA_p.T520fs*90(0.1971,700)	ERCC4:NM_005236:c.1253C>T_p.S418F(0.3808,772), GRM3:NM_000840:c.1022A>G_p.N341S(0.311,791), HGF:NM_000601:c.974C>T_p.P325L(0.3512,689), PARK2:NM_004562:c.1210G>A_p.E404K(0.2007,548), FANCM:NM_020937:c.5569G>A_p.V1857M(0.4855,760), FLT4:NM_002020:c.3173T>C_p.L1058P(0.5175,487), IKBKE:NM_014002:c.1345G>A_p.V449M(0.4852,812), PIK3C2G:NM_004570:c.238G>A_p.E80K(0.2202,822), NOTCH2:NM_024408:c.1726C>T_…	CDKN2A_loss(0,exons 4 of 5)
MAP2K1:NM_002755:c.292_309delCTAATTCATCTGGAGATC_p.L98_I103del(0.0894,1689), NBN:NM_002485:c.2242C>T_p.P748S(0.115,904), TERT:NM_198253:c.-146C>T_p.promoter -146C>T(0.1605,162)	CASP8:NM_033358:c.699_700AC>TT_p.Q234*(0.1169,881)	DDR1:NM_001954:c.1212_1213CC>TT_p.Q405*(0.1434,1123), WHSC1:NM_133335:c.2831G>A_p.R944Q(0.483,998), ROS1:NM_002944:c.1397G>A_p.R466Q(0.1154,1031), CARD11:NM_032415:c.818A>T_p.N273I(0.4751,983), KDR:NM_002253:c.787C>G_p.P263A(0.4867,902), ATM:NM_000051:c.3335C>T_p.P1112L(0.1884,1051), SUFU:NM_016169:c.836G>A_p.S279N(0.4433,900), FGFR1:NM_023110:c.899T>C_p.I300T(0.4397,1119), MTOR:NM_004958:c.802C>…
MAP2K1:NM_002755:c.292_309delCTAATTCATCTGGAGATC_p.L98_I103del(0.1,1668), CTNNB1:NM_001904:c.121A>G_p.T41A(0.1,1309), IDH1:NM_005896:c.394C>T_p.R132C(0.12,1078)		LZTR1:NM_006767:c.2385_2387delCAT_p.I796del(0.39,678), ZNF703:NM_025069:c.1204_1205ins42_p.H402_D403>PTHLGGSSCSTCSAHD(0.29,384), MLL3:NM_170606:c.2446_2447insA_p.Y816fs*1(0.52,1903), FAT1:NM_005245:c.923C>T_p.S308F(0.1,1278), GRM3:NM_000840:c.691G>A_p.E231K(0.11,1103), LRP1B:NM_018557:c.4691C>T_p.S1564L(0.09,1012), BCL6:NM_001706:c.515C>T_p.A172V(0.1,1007), PMS2:NM_000535:c.1080A>G_p.I360M(0.48,8…
MAP2K1:NM_002755:c.292_309delCTAATTCATCTGGAGATC_p.L98_I103del(0.1911,879), TP53:NM_000546:c.581T>G_p.L194R(0.1976,668)		FGF6:NM_020996:c.445G>A_p.A149T(0.4322,509), NOTCH1:NM_017617:c.6548_6549CC>TT_p.S2183F(0.0561,588), FAT3:NM_001008781:c.6595A>G_p.I2199V(0.6009,704), ALK:NM_004304:c.1108G>A_p.E370K(0.0937,726), IKZF1:NM_006060:c.1249C>T_p.H417Y(0.1557,745), SF3B1:NM_012433:c.1303C>T_p.P435S(0.0947,655), MLH1:NM_000249:c.1935C>G_p.N645K(0.3882,389), IRS2:NM_003749:c.2104_2105insCCG_p.A701_V702insA(0.1818,726), L…
MAP2K1:NM_002755:c.120_158del39_p.E41_F53del(0.1226,563)	NCOR1:NM_006311:c.2880C>A_p.Y960*(0.1361,529)	BARD1:NM_000465:c.668A>G_p.E223G(0.602,593), RPTOR:NM_020761:c.2632C>T_p.P878S(0.1199,442), FBXW7:NM_033632:c.257C>T_p.S86L(0.1135,661), IL7R:NM_002185:c.1097C>T_p.S366F(0.068,500), AKT3:NM_005465:c.241A>G_p.T81A(0.1773,626), PRKCI:NM_002740:c.653C>T_p.P218L(0.1164,464), EPHA6:NM_001080448:c.594G>A_p.M198I(0.1418,529), PREX2:NM_024870:c.773G>A_p.G258E(0.2085,638), BRAF:NM_004333:c.1001C>T_p.P334L…
